# Supplementary material for: Genome-Wide Analysis of the HDAC Gene Family and Its Functional Characterization at Low Temperatures in Tartary Buckwheat (Fagopyrum tataricum)
Source: Int J Mol Sci. 2022 Jul 10;23(14):7622. doi: 10.3390/ijms23147622 (PMC9319316; doi:10.3390/ijms23147622)
Supplement: Supplementary file 1 [file ijms-23-07622-s001.zip]

Archive with 7 entries (7 files):
- supplemental material-Figures.pdf
- Supplementary Material S1-Sequence information.rar
- Supplementary Material S2-All of the metabolite annotations.rar
- Table S1 primers.xlsx
- Table S2 the level of expression.xls
- Table S3 secondary protein structure.xlsx
- Table S4 correlation analysis data.xls
