# Supplementary material for: Genome-Wide Analysis of the HDAC Gene Family and Its Functional Characterization at Low Temperatures in Tartary Buckwheat (Fagopyrum tataricum)
Source: Int J Mol Sci. 2022 Jul 10;23(14):7622. doi: 10.3390/ijms23147622 (PMC9319316; doi:10.3390/ijms23147622)
Supplement: Supplementary file 1 [file ijms-23-07622-s001.zip › Table S1 primers.xlsx]

## Sheet: Sheet1
NAME	SEQUENCE
FTHDA6 ECOR1 FP P1300	cagggaggaggatccgaattcATGGAGACCGACGGCGGG
FTHDA6 ECOR1 RP P1300	actagtgtcgactccgaattcGTCTTCTGAACTTTCGTCCTTCATATT
FTHDA19 ECOR1 FP P1300	cagggaggaggatccgaattcATGGATGTTGGAGGAAATTCACTT
FTHDA19 ECOR1 RP P1300	actagtgtcgactccgaattcAGGAATCATGTCATTGGACTGGTC
FTHDA2 ECOR1 FP P1300	cagggaggaggatccgaattcATGGCGACTACAACATCTTCATCA
FTHDA2 ECOR1 FP P1300	actagtgtcgactccgaattcAAGTGTAGTACGATTAGCGCTCTCA
FtSRT1 ECOR1 FP P1300	cagggaggaggatccgaattcATGTCGCTGGGTTATGCAAAG
FtSRT1 ECOR1 RP P1300	actagtgtcgactccgaattcCAATCCACTCTTACGCTTGCG
FtHDT2 ECOR1 FP P1300	cagggaggaggatccgaattcATGGAGTTTTGGGGAATTGAACT
FtHDT2 ECOR1 RP P1300	actagtgtcgactccgaattcCTATTTTAGTCTTCTTAGGCTCGGG
FtHDA6-1 QF	TAATGGTCCTAGGTGGCGGA
FtHDA6-1 QR	TTTCCATGTTGCTCGGCTCT
FtHDA6-2 QF	GGCTCACAGTCTCATCGTCC
FtHDA6-2 QR	AAGATTCCCGACAGGGGAGA
FtHDA19 QF	GTTCAGTCGGGGGATCTGTG
FtHDA19 QR	TGTCCACGTACAAGACTCGC
FtHDA9 QF	GCAGCTTCACTCGGCTTTTC
FtHDA9 QR	CCACCTCCAGTGACCAACAA
FtHDA8-2 QF	TGAAGGGGAAGGCTTAGGGT
FtHDA8-2 QR	TGTCAAGCACTGCCTTCCAT
FtHDA8-1 QF	CATGGATCCAGGCTTCCTCG
FtHDA8-1 QR	TGGAAGGAGAGCAATTCGGG
FtHDA2 QF	GCCGGTTCCTTATCTCAGCA
FtHDA2 QR	GGATCATGGCAACAGGAGGG
FtHDA14 QF	ATGCAGCGTCTTTTGTGCTG
FtHDA14 QR	ATGACCAGAGGCAGGAGCTA
FtSRT1 QF	CCCTTCCATTTCACCTGGCA
FtSRT1 QR	CGGCTTTACAAGAACGGCAC
FtSRT2 QF	GGGTGTACCAAGGGAGAAGC
FtSRT2 QR	CTGTCCCGCAATCTGTCCTT
FtHDA5 QF	GTGCTTGCTTTGGAGGGAGA
FtHDA5 QR	TCGGTAGTTCATCCGCAAGG
FtHDT2 QF	TTGAACCTAGCGTGAGCCAA
FtHDT2 QR	ACAACTGAGGGAAATTGTCAGC
FtHDT1 QF	AACAGACGGGAAGAAGAGCG
FtHDT1 QR	CTTGGCGGAATGTTTGGCTT
FtHDT3 QF	CGGGGCTACCTTTGTACTGG
FtHDT3 QR	CAGGGACACGTTCTCCATCA
FtH3 QF	GAAATTCGCAAGTACCAGAAGAG
FtH3 QR	CCAACAAGGTATGCCTCAGC
AtCBF1 QF	GTGACGTGTCGCTTTGGAGTTAC
AtCBF1 QR	GTGAAGCAAAGAAGTAGAAAACG
AtCBF2 QF	TCGAGGGAGATGATGACGTGTCC
AtCBF2 QR	TATTTTGATTTGTTGCTTATGG
AtCBF3 QF	CGACGGCGATGATGACGACGT
AtCBF3 QF	GCATTTAAGAATAGCCCACAC
ACTIN QF	AGCTTGCATATGTTGCTCTTGA
ACTIN QR	TTACCGTAAAGGTCCTTCCTGA
FtHDA6-1 pET-30a FP	gctgatatcggatccgaattcATGGAGACCGACGGCGGG
FtHDA6-1 pET-30a RP	ttgtcgacggagctcgaattcGTCTTCTGAACTTTCGTCCTTCATATT
P1300 FP	TCTCTCTCGAGGTACCGCG
FtHDA6-1 RP	GTCTTCTGAACTTTCGT
