# Supplementary material for: Genome-Wide Analysis of the HDAC Gene Family and Its Functional Characterization at Low Temperatures in Tartary Buckwheat (Fagopyrum tataricum)
Source: Int J Mol Sci. 2022 Jul 10;23(14):7622. doi: 10.3390/ijms23147622 (PMC9319316; doi:10.3390/ijms23147622)
Supplement: Supplementary file 1 [file ijms-23-07622-s001.zip › Table S2 the level of expression.xls]

## Sheet: Sheet1
Gene	Root	Stem	Leaf	Flower	Fruit_13	Fruit_19	Fruit_25
FtHDA6-1	15.6078	13.4015	8.48043	16.7941	20.2104	12.0702	23.9523
FtHDA6-2	0.220591	0.0181321	0.105269	0.345011	0.774901	0.143284	0.0880499
FtHDA19	99.5342	76.5265	39.0253	73.2888	39.6293	18.4736	23.0286
FtHDA9	17.8395	4.72106	5.13913	9.07236	13.5898	6.95526	7.63948
FtHDA2	27.6918	21.3623	16.0766	7.86663	14.1505	12.2444	26.0522
FtHDA14	6.15353	5.06693	18.407	5.45736	12.1943	6.26932	5.5285
FtHDA8-1	17.438	3.44589	5.82114	9.78446	25.9029	17.8215	16.4997
FtHDA8-2	27.6918	21.3623	16.0766	7.86663	14.1505	12.2444	26.0522
FtHDA5	17.6605	11.7722	8.02051	14.9349	9.92292	3.47219	2.18529
FtSRT1	4.48032	2.2572	1.80453	7.13249	9.49973	6.55468	1.93824
FtSRT2	10.0869	2.8158	4.81333	12.7662	9.92608	6.17618	5.83791
FtHDT1	40.493	40.28	38.3642	80.812	107.543	26.5951	46.0002
FtHDT2	218.587	217.176	160.028	148.006	134.685	47.7378	112.239
FtHDT3	48.13	43.7355	19.986	68.0676	76.974	29.5912	28.9214
PAL-FtPinG0001546000.01	515.129	82.2073	11.1584	173.498	92.698	55.1173	13.1883
PAL-FtPinG0003900700.01	308.489	189.057	189.057	112.449	76.2894	29.1991	10.0282
PAL-FtPinG0005713400.01	140.354	101.564	125.782	563.006	225.217	108.104	10.0357
PAL-FtPinG0008236900.01	178.591	45.1923	208.934	49.0677	61.0962	93.3288	49.7406
PAL-FtPinG0008237100.01	16.7271	2.45452	1.18021	2.97238	7.94795	3.04723	1.39017
CHS-FtPinG0000551900.01	90.1885	55.6102	55.2759	165.853	50.012	54.736	9.39985
CHS-FtPinG0002110600.01	2.66105	0	0	0	0	0.0121419	0
CHS-FtPinG0003701300.01	0	0	0.0289506	118.898	6.1056	9.44769	0.0367199
CHS-FtPinG0003710800.01	0	0	0	140.456	1.01279	1.36082	0
CHS-FtPinG0006832300.01	0.0252706	0	0.027609	63.5108	0.012317	0.0353635	0
CHS-FtPinG0003701500.01	0	0	0.0284414	180.672	2.8656	2.11674	0.0374171
CHS-FtPinG0008131000.01	64.5462	208.61	81.0225	365.536	200.66	265.028	24.3293
CHS-FtPinG0008806400.01	197.79	382.204	889.951	1030.59	107.781	88.5508	19.0516
4CL-FtPinG0003957300.01	659.316	137.462	21.6504	52.0357	77.1808	65.8046	10.9515
4CL-FtPinG0005072700.01	42.4328	69.7255	201.317	154.43	42.5928	22.5059	2.97501
C4H-FtPinG0001575100.01	701.444	267.448	388.611	500.372	157.704	133.676	19.1031
C4H-FtPinG0004571500.01	0.0814046	0	0	0.157264	0	0	0
C4H-FtPinG0001861600.01	16.4909	1.32776	0.0448897	1.56856	8.70694	4.47496	4.56327
C4H-FtPinG0005329600.01	153.565	1.02055	0.021291	0.441581	1.76559	3.39103	0.685996
C4H-FtPinG0009241400.01	11.4308	0	0	0	0	0	0
F3'H-FtPinG0002353900.01	128.53	94.6479	114.209	289.748	54.9507	33.4614	14.3698
F3'H-FtPinG0008925900.01	7.0472	0.0188776	0	0.0862955	0	0	0
F3H-FtPinG0006662600.01	253.237	46.2613	62.8141	728.347	210.262	172.141	17.006
F3H-FtPinG0008251700.01	75.45	168.774	228.67	294.182	65.9844	44.7465	20.0718
DFR-FtPinG0002371500.01	169.087	169.087	40.5289	361.822	76.9855	76.8874	12.0593
DFR--FtPinG0006124000.01	10.1332	0.0469159	0	4.52064	108.662	15.1122	1.13309
FLS-FtPinG0006907100.01	12.2706	631.294	1131.77	908.524	335.077	389.079	77.8711
FLS-FtPinG0008448800.01	3.69683	0.0275074	0.644133	2.40076	0.950497	4.23991	2.54154
FLS-FtPinG0006907000.01	59.1957	0.277691	0.591879	109.822	38.5762	18.9072	2.62541
CHI-FtPinG0002790600.01	90.1842	70.5815	54.5924	227.532	65.4691	50.1883	7.60916
CHI-FtPinG0008145300.01	0.0812623	0.0390137	0	1.72323	0.184093	0.0585208	0.0389333
ANR-FtPinG0007896600.01	222.802	15.1518	24.2896	465.09	117.273	86.4733	29.6839
ANS-FtPinG0006306200.01	154.179	54.4577	72.5396	438.886	140.428	165.165	25.5992
F3'5'H-FtPinG0006940000.01	7.40777	0.502484	0.0931941	23.5213	14.7433	14.1639	4.21306
LAR-FtPinG0000053800.01	127.81	7.65644	6.6087	380.208	95.9292	76.8883	16.1307
