# Supplementary material for: Genome-Wide Analysis of the HDAC Gene Family and Its Functional Characterization at Low Temperatures in Tartary Buckwheat (Fagopyrum tataricum)
Source: Int J Mol Sci. 2022 Jul 10;23(14):7622. doi: 10.3390/ijms23147622 (PMC9319316; doi:10.3390/ijms23147622)
Supplement: Supplementary file 1 [file ijms-23-07622-s001.zip › Table S3 secondary protein structure.xlsx]

## Sheet: Sheet1
GENE	Alpha helix (Hh)	310 helix(Gg)	Pi helix(Ii)	Beta bridge(Bb)	Extended strand(Ee)	Beta turn(Tt)	Bend region(Ss)	Random coil(Cc)	Ambiguous states	Other states
FtHDA19	0.3028	0	0	0	0.1434	0.0657	0	0.488	0	0
FtHDA6-1	0.3305	0	0	0	0.1537	0.0547	0	0.4611	0	0
FtHDA6-2	0.3381	0	0	0	0.1629	0.0639	0	0.4351	0	0
FtHDA5	0.4153	0	0	0	0.1639	0.0492	0	0.3716	0	0
FtHDA9	0.3698	0	0	0	0.1558	0.0651	0	0.4093	0	0
FtHDA8-2	0.3613	0	0	0	0.1728	0.0681	0	0.3979	0	0
FtHDA8-1	0.2908	0	0	0	0.195	0.0532	0	0.461	0	0
FtHDA2	0.3581	0	0	0	0.1736	0.0661	0	0.4022	0	0
FtHDA14	0.3866	0	0	0	0.1574	0.0532	0	0.4028	0	0
FtSRT1	0.2437	0	0	0	0.2017	0.0756	0	0.479	0	0
FtSRT2	0.2731	0	0	0	0.2043	0.0882	0	0.4344	0	0
FtHDT2	0.285	0	0	0	0.2196	0.0654	0	0.4299	0	0
FtHDT1	0.1523	0	0	0	0.1797	0.082	0	0.5859	0	0
FtHDT3	0.1364	0	0	0	0.2143	0.0844	0	0.5649	0	0
